# Supplementary material for: Role of Annexin 7 (ANXA7) as a Tumor Suppressor and a Regulator of Drug Resistance in Thyroid Cancer
Source: Int J Mol Sci. 2024 Dec 9;25(23):13217. doi: 10.3390/ijms252313217 (PMC11642894; doi:10.3390/ijms252313217)
Supplement: Supplementary file 1 [file ijms-25-13217-s001.zip]

Archive with 1 entries (1 files):
- ijms-3309394-supplementary.pdf
